# Supplementary material for: Global Mental Health and Services for Migrants in Primary Care Settings in High-Income Countries: A Scoping Review
Source: Int J Environ Res Public Health. 2020 Nov 20;17(22):8627. doi: 10.3390/ijerph17228627 (PMC7699722; doi:10.3390/ijerph17228627)
Supplement: Supplementary file 1 [file ijerph-17-08627-s001.zip]

Archive with 4 entries (4 files):
- Additional file 1_revised.pdf
- __MACOSX/._Additional file 1_revised.pdf
- Additional file 2.pdf
- __MACOSX/._Additional file 2.pdf
